# Supplementary material for: Identification of TIAM1 as a Potential Synthetic-Lethal-like Gene in a Defined Subset of Hepatocellular Carcinoma
Source: Int J Mol Sci. 2023 Mar 28;24(7):6387. doi: 10.3390/ijms24076387 (PMC10094703; doi:10.3390/ijms24076387)
Supplement: Supplementary file 1 [file ijms-24-06387-s001.zip]

Archive with 1 entries (1 files):
- ijms-2221645-supplementary.pdf
